# Supplementary material for: The WOMEN-UP Solution, a Patient-Centered Innovative e-Health Tool for Pelvic Floor Muscle Training: Qualitative and Usability Study during Early-Stage Development
Source: Int J Environ Res Public Health. 2021 Jul 23;18(15):7800. doi: 10.3390/ijerph18157800 (PMC8345479; doi:10.3390/ijerph18157800)
Supplement: Supplementary file 1 [file ijerph-18-07800-s001.zip]

Archive with 1 entries (1 files):
- ijerph-1293238-supplementary.pdf
